# Supplementary material for: Genome-Wide Analysis of Strictosidine Synthase-like Gene Family Revealed Their Response to Biotic/Abiotic Stress in Poplar
Source: Int J Mol Sci. 2023 Jun 14;24(12):10117. doi: 10.3390/ijms241210117 (PMC10298878; doi:10.3390/ijms241210117)
Supplement: Supplementary file 1 [file ijms-24-10117-s001.zip]

Archive with 1 entries (1 files):
- ijms-2421233-SSLs Supplemental files.xlsx
