# Supplementary material for: Genome-Wide Analysis of Strictosidine Synthase-like Gene Family Revealed Their Response to Biotic/Abiotic Stress in Poplar
Source: Int J Mol Sci. 2023 Jun 14;24(12):10117. doi: 10.3390/ijms241210117 (PMC10298878; doi:10.3390/ijms241210117)
Supplement: Supplementary file 1 [file ijms-24-10117-s001.zip › ijms-2421233-SSLs Supplemental files.xlsx]

## Sheet: S1
Table S1. Information on chromosome locations of PtrSSL family members. (From Populus trichocarpa v4.1 of Phytozome)
Symbol	Gene ID	Chr	Start	End	Direction
PtrSSL1a	Potri.008G109966.v4.1	Chr08	6974911	6978921	-
PtrSSL1b	Potri.T015518.v4.1	scaffold_509	6273	10254	+
PtrSSL2	Potri.006G040900.v4.1	Chr06	2743671	2747311	-
PtrSSL3	Potri.012G046200.v4.1	Chr12	4222860	4224109	-
PtrSSL4	Potri.005G099400.v4.1	Chr05	7165470	7174007	+
PtrSSL5	Potri.001G214500.v4.1	Chr01	22110564	22115492	-
PtrSSL6	Potri.016G037700.v4.1	Chr16	2309661	2312591	-
PtrSSL7	Potri.015G037700.v4.1	Chr15	3246780	3248222	-
PtrSSL8	Potri.007G130700.v4.1	Chr07	14460050	14462197	+
PtrSSL9	Potri.016G037900.v4.1	Chr16	2324233	2327417	-
PtrSSL10	Potri.006G140500.v4.1	Chr06	11779560	11785754	-
PtrSSL11	Potri.016G037800.v4.1	Chr16	2313969	2315183	-
PtrSSL12	Potri.017G027600.v4.1	Chr17	1806777	1809012	-

## Sheet: S2
Table S2. Collinearity analysis of the SSL genes from P. trichocarpa and five other species.
P. trichocarpa-S. purpurea			P. trichocarpa-E. grandis			P. trichocarpa-A. thaliana			P. trichocarpa-G. hirsutum			P. trichocarpa-O. sativa
PtrSSL3(Potri.012G046200)	Sapur.15WG050400		PtrSSL12(Potri.017G027600)	Eucgr.A00101		PtrSSL12(Potri.017G027600)	AT3G59530		PtrSSL12(Potri.017G027600)	Gohir.A09G212000		PtrSSL10(Potri.006G140500)	LOC_Os07g42250.1
PtrSSL3(Potri.012G046200)	Sapur.15ZG033100		PtrSSL6(Potri.016G037700)	Eucgr.A02256		PtrSSL6(Potri.016G037700)	AT2G41290		PtrSSL5(Potri.001G214500)	Gohir.A07G114200
PtrSSL7(Potri.015G037700)	Sapur.15WG051000		PtrSSL11(Potri.016G037800)	Eucgr.A02257		PtrSSL6(Potri.016G037700)	AT3G57010		PtrSSL10(Potri.006G140500)	Gohir.A13G189900
PtrSSL7(Potri.015G037700)	Sapur.15ZG033100		PtrSSL5(Potri.001G214500)	Eucgr.B03802		PtrSSL9(Potri.016G037900)	AT3G57030		PtrSSL4(Potri.005G099400)	Gohir.A02G176600
PtrSSL12(Potri.017G027600)	Sapur.007G116200		PtrSSL5(Potri.001G214500)	Eucgr.J00588		PtrSSL5(Potri.001G214500)	AT5G22020		PtrSSL8(Potri.007G130700)	Gohir.A09G212000
PtrSSL12(Potri.017G027600)	Sapur.017G016600		PtrSSL2(Potri.006G040900)	Eucgr.A02256		PtrSSL2(Potri.006G040900)	AT2G41290
PtrSSL6(Potri.016G037700)	Sapur.006G030000		PtrSSL10(Potri.006G140500)	Eucgr.C03310		PtrSSL2(Potri.006G040900)	AT3G57020
PtrSSL6(Potri.016G037700)	Sapur.016G034000		PtrSSL10(Potri.006G140500)	Eucgr.C03257		PtrSSL8(Potri.007G130700)	AT3G59530
PtrSSL5(Potri.001G214500)	Sapur.004G165500		PtrSSL4(Potri.005G099400)	Eucgr.J02521
PtrSSL2(Potri.006G040900)	Sapur.006G030000		PtrSSL1a(Potri.008G109966)	Eucgr.G02396
PtrSSL10(Potri.006G140500)	Sapur.006G115900		PtrSSL8(Potri.007G130700)	Eucgr.A00101
PtrSSL2(Potri.006G040900)	Sapur.016G034000
PtrSSL4(Potri.005G099400)	Sapur.005G078900
PtrSSL1a(Potri.008G109966)	Sapur.008G088100
PtrSSL8(Potri.007G130700)	Sapur.007G116200
PtrSSL8(Potri.007G130700)	Sapur.017G016600
PtrSSL1b(Potri.T015518)	Sapur.008G088100

## Sheet: S3
Table S3. Cis-elements analysis of PtrSSL genes promoters.
Cis-elements	Possible response	PtrSSL1a	PtrSSL1b	PtrSSL2	PtrSSL3	PtrSSL4	PtrSSL5	PtrSSL6	PtrSSL7	PtrSSL8	PtrSSL9	PtrSSL10	PtrSSL11	PtrSSL12	Total
EBOXBNNAPA	ABA	18	18	18	16	26	16	12	2	14	10	12	20	14	196
ABRELATERD1	ABA	3	3	5	1	1	3	1	2	1	0	1	7	3	31
DPBFCOREDCDC3	ABA	1	1	4	5	0	0	3	0	0	0	1	8	2	25
MYB2CONSENSUSAT	ABA	1	1	1	1	2	1	1	1	2	1	1	1	3	17
ABRERATCAL	ABA	1	1	2	1	1	1	1	1	0	0	1	4	1	15
RYREPEATBNNAPA	ABA	2	2	1	0	1	0	0	0	1	0	1	0	0	8
2SSEEDPROTBANAPA	ABA	1	1	0	0	0	0	0	0	0	0	3	1	0	6
ABREOSRAB21	ABA	0	0	0	0	1	1	0	1	0	0	0	0	0	3
PROXBBNNAPA	ABA	0	0	0	0	0	0	0	0	0	0	1	0	0	1
ABREATCONSENSUS	ABA	0	0	0	0	0	0	0	1	0	0	0	0	0	1
MYCCONSENSUSAT	ABA; Cold; Stress	18	18	18	16	26	16	12	2	14	10	12	20	14	196
ACGTABREMOTIFA2OSEM	ABA; Dehydration	0	0	0	0	0	0	0	1	0	0	0	0	0	1
MYCATRD22	ABA; Dehydration; Water stress	2	2	3	3	1	1	2	0	0	1	0	2	1	18
MYBATRD22	ABA; Dehydration; Water stress	1	1	0	1	0	3	1	1	0	0	0	0	0	8
DRE2COREZMRAB17	ABA; Drought	0	0	0	0	0	1	0	0	0	0	0	0	0	1
PYRIMIDINEBOXHVEPB1	ABA; GA	0	0	0	0	0	0	0	1	1	2	1	0	0	5
RYREPEATVFLEB4	ABA; GA	2	2	0	0	0	0	0	0	0	0	0	0	0	4
LTRECOREATCOR15	ABA; Low temperature; Drought	0	0	0	1	1	2	0	0	0	2	0	0	0	6
MYB1AT	ABA; Stress	2	2	5	4	5	3	5	2	4	5	2	4	3	46
SBOXATRBCS	ABA; Sugar	0	0	0	1	0	0	0	0	0	0	0	0	1	2
WRKY71OS	GA	14	14	8	16	8	12	6	10	7	9	6	12	6	128
GAREAT	GA	1	1	3	3	3	1	0	0	4	0	1	0	2	19
MYBGAHV	GA	1	1	2	3	0	1	0	0	3	0	0	0	1	12
CAREOSREP1	GA	0	0	1	2	2	0	0	0	1	0	0	1	0	7
GARE1OSREP1	GA	0	0	0	0	0	0	0	0	0	2	0	1	0	3
TATCCACHVAL21	GA	0	0	0	1	0	0	0	0	0	0	0	0	0	1
GARE2OSREP1	GA	0	0	0	0	0	0	0	0	1	0	0	0	0	1
PYRIMIDINEBOXOSRAMY1A	GA; Sugar	1	1	1	0	2	1	3	2	1	4	0	0	2	18
TATCCAOSAMY	GA; Sugar; Starvation	1	1	2	3	1	1	0	0	0	4	2	0	1	16
NTBBF1ARROLB	Auxin	3	3	0	2	0	4	2	1	0	2	0	0	2	19
ARFAT	Auxin	2	2	0	1	0	1	2	1	0	2	0	1	2	14
CATATGGMSAUR	Auxin	0	0	0	0	2	0	0	0	2	0	0	0	0	4
AUXREPSIAA4	Auxin	0	0	0	0	0	0	0	0	0	0	0	1	0	1
T/GBOXATPIN2	JA; Wounding	3	3	0	1	1	1	1	1	0	0	1	2	0	14
CPBCSPOR	CK	3	3	2	0	4	1	2	2	2	1	3	1	0	24
CRTDREHVCBF2	Cold; Dehydration	0	0	2	0	0	0	0	0	0	0	0	0	0	2
CACGTGMOTIF	Defense-related	0	0	2	0	0	0	0	0	0	0	0	2	2	6
DRECRTCOREAT	Dehydration; Drought; High-light; Cold	0	0	0	1	1	2	0	0	0	0	0	0	0	4
CBFHV	Dehydration; Low temperature	0	0	2	1	1	2	0	0	1	0	2	0	0	9
MYCATERD1	Dehydration; Water stress	2	2	3	3	1	1	2	0	0	1	0	2	1	18
MYBCORE	Dehydration; Water; Stress;	2	2	2	5	8	3	2	1	2	4	3	5	7	46
ERELEE4	Ethylene	2	2	0	0	0	1	2	1	1	1	1	0	2	13
LECPLEACS2	Ethylene	1	1	1	0	0	1	0	1	1	0	0	1	0	7
AGCBOXNPGLB	Ethylene	0	0	0	0	0	0	0	0	0	0	1	0	1	2
CCAATBOX1	Heat	3	3	4	1	9	4	9	2	6	4	5	7	6	63
LTRE1HVBLT49	Low temperature	1	1	0	1	0	0	0	0	1	0	1	1	1	7
LTREATLTI78	Low temperature	0	0	0	0	0	1	0	0	0	0	0	0	0	1
EECCRCAH1	Low-CO2	5	5	3	3	8	5	2	4	4	1	6	2	4	52
CURECORECR	Oxygen; Hypoxic	8	8	2	2	12	4	6	8	8	0	8	4	4	74
P1BS	Starvation	0	0	0	0	0	0	0	0	4	0	4	2	2	12
WBOXNTCHN48	Stress	1	1	2	1	0	1	0	1	0	1	1	2	1	12
WBBOXPCWRKY1	Stress	1	1	2	0	1	0	0	1	0	0	0	0	0	6
SURE1STPAT21	Sucrose response	0	0	0	0	0	2	0	0	0	0	1	1	1	5
WBOXHVISO1	Sugar	6	6	3	4	2	6	1	7	2	3	4	3	2	49
ACGTABOX	Sugar; Repression	0	0	0	2	0	0	0	2	0	0	0	2	0	6
TATCCAYMOTIFOSRAMY3D	Sugar; Repression	0	0	0	1	1	0	0	0	0	1	0	0	1	4
WBOXNTERF3	Wounding	10	10	6	7	4	7	1	8	4	5	6	4	3	75
HBOXCONSENSUSPVCHS	Wounding; Stress	1	1	0	0	0	0	0	0	0	0	0	0	0	2
ASF1MOTIFCAMV	Auxin; SA; Diseasere sistance; Stress	0	0	1	0	1	2	1	0	0	1	0	3	0	9
WBOXATNPR1	SA; Diseasere sistance	6	6	4	8	1	3	3	6	3	3	1	4	1	49
GCCCORE	JA; Pathogen-response	0	0	0	0	0	0	0	0	0	0	1	0	1	2
MYB1LEPR	Pathogenesis-Related	0	0	0	0	1	1	1	0	0	0	0	0	1	4
SEBFCONSSTPR10A	Pathogen-response	0	0	0	2	1	1	1	1	0	0	0	1	2	9
GT1GMSCAM4	Pathogen-response; Salt	7	7	4	1	0	6	5	4	4	12	17	3	4	74

## Sheet: S4
Table S4. The expression pattern analysis of PtrSSLs in roots, stems, and leaves by qPCR.
	Root-1	Root-2	Root-3	Stem-1	Stem-2	Stem-3	Leaf-1	Leaf-2	Leaf-3
PtrSSL1a/b	0.961483	1.08172	0.961483	0.287839	0.347078	0.213652	8.13044	8.30128	7.74537
PtrSSL2	0.619854	1.39474	1.15669	116.97	112.206	114.563	916.506	754.826	843.357
PtrSSL3	1.01162	1.0693	0.92445	0.523647	0.561231	0.516438	0.0912942	0.0863696	0.0805856
PtrSSL4	0.997692	0.950439	1.05458	1.13813	0.95705	0.990801	2.08012	1.42076	1.8489
PtrSSL5	0.950439	1.07674	0.97716	1.62076	1.73708	1.4811	0.302848	0.331405	0.410845
PtrSSL6	0.918064	1.03288	1.05458	4.45883	4.71307	4.77886	5.76239	5.33936	6.04887
PtrSSL7	1.01396	1.02811	0.959264	19.6983	20.8215	19.2929	1.04247	1.12506	0.882703
PtrSSL8	1.09177	0.963707	0.950439	1.21982	1.57644	1.30737	0.983957	1.06191	1.13027
PtrSSL9	0.974905	1.04488	0.981686	2.62685	2.7384	2.79594	6.69616	6.55835	7.37853
PtrSSL10	1.74513	0.436282	1.31342	126.53	143.344	153.632	3288.77	3428.43	3357.88
PtrSSL11	1.03526	0.913831	1.05702	0.510506	0.423373	0.473029	2.8481	3.29436	3.4822
PtrSSL12	0.972655	0.920188	1.11729	3.45815	3.09513	2.49666	0.417544	0.469761	0.456916

## Sheet: S5
Table S5. Expression patterns of PtrSSLs in response to NaCl, drought, and leaf blight (Alternaria alternata).
		200 mM NaCl					Drought					Leaf blight (Alternaria alternata)
		0h	12h	24h	48h	72h	0d	7d	12d	18d	21d	0h	6h	12h	24h	48h
PtrSSL1a/b	Rep-1	1.00231	0.310644	0.0805856	0.0942955	0.0552966	0.961483	1.03766	1.27751	10.315	0.766664	1.02574	0.042101	0.0822789	0.232183	0.679871
	Rep-2	0.968171	0.379806	0.0951711	0.091717	0.0446045	1.08172	1.16743	1.37872	9.6242	0.761368	1.00463	0.0293601	0.0938608	0.31498	0.643197
	Rep-3	1.03049	0.3423	0.0817106	0.0843969	0.0564585	0.961483	0.814131	0.981686	10.9031	0.92445	0.97041	0.03983	0.0641088	0.289841	0.621288
PtrSSL2	Rep-1	0.968171	2.68204	1.11471	1.1434	1.09682	0.619854	1.98618	21.259	204.128	65.4959	0.961483	2.70695	2.41719	7.01285	12.1257
	Rep-2	0.948246	1.97703	1.14605	1.15936	1.09682	1.39474	2.65737	20.2521	241.074	84.6438	1.06683	2.63293	3.1456	7.46426	11.2356
	Rep-3	1.08925	2.08975	1.31646	1.05214	1.18372	1.15669	2.90795	22.6274	212.797	90.0924	0.974905	1.96791	2.99661	7.31065	10.9283
PtrSSL3	Rep-1	0.816014	1.13813	0.97942	1.13027	1.07674	1.01162	0.061925	0.056589	0.0791098	0.0432847	1.09429	1.08172	0.986233	1.17013	0.997692
	Rep-2	1.08423	1.02574	0.913831	0.943874	0.911722	1.0693	0.0585847	0.0577781	0.0683934	0.0432847	1.02101	1.00928	0.97942	1.08423	0.95705
	Rep-3	1.13027	1.08423	1.07923	1.29834	0.816014	0.92445	0.0677642	0.057379	0.0616395	0.0432847	0.895025	1.02337	0.965936	1.00463	1.11471
PtrSSL4	Rep-1	1.03288	0.771997	0.441351	0.391387	0.315709	0.997692	1.09177	5.08648	3.50642	1.27456	1.02811	0.743979	0.624165	0.80478	1.01162
	Rep-2	0.92445	0.690956	0.469761	0.4954	0.343092	0.950439	1.2283	5.45155	3.20428	1.14076	0.952638	0.643197	0.558644	0.631418	0.918064
	Rep-3	1.04729	0.761368	0.473029	0.419478	0.350301	1.05458	1.2283	4.84557	2.92817	1.04972	1.02101	0.675175	0.574349	0.700602	1.0693
PtrSSL5	Rep-1	0.983957	0.622725	0.737135	0.609909	0.581023	0.950439	1.28046	1.70133	2.34567	1.50525	1.11214	1.00463	0.656712	0.426317	1.14076
	Rep-2	0.943874	0.750886	0.61132	0.695762	0.676737	1.07674	1.34412	1.83613	1.93187	1.61328	0.974905	1.00463	0.723635	0.381565	1.03526
	Rep-3	1.07674	0.589134	0.707107	0.644685	0.589134	0.97716	0.983957	1.59844	1.98618	1.47427	0.922316	0.943874	0.647671	0.346277	1.08673
PtrSSL6	Rep-1	1.02574	2.70695	2.08493	0.844791	0.89296	0.918064	1.12246	0.997692	2.62079	0.590496	1.00928	1.01866	1.10445	1.04972	0.946058
	Rep-2	1.05458	2.9622	2.05623	0.997692	0.911722	1.03288	1.01866	1.23685	2.78949	0.547147	0.941696	1.01162	1.1355	1.10191	0.926588
	Rep-3	0.92445	2.84153	1.7411	1.12246	0.997692	1.05458	1.00463	1.02574	2.60268	0.582367	1.05214	1.00463	0.903335	0.965936	0.952638
PtrSSL7	Rep-1	0.988514	1.0163	0.950439	1.05214	1.00928	1.01396	0.97942	0.933033	1.05214	1.00231	0.968171	0.899171	0.961483	1.10957	0.933033
	Rep-2	0.988514	1.03049	0.862542	0.988514	1.1355	1.02811	0.90125	0.965936	1.05214	1.11987	1.03766	0.997692	0.974905	1.18921	1.00696
	Rep-3	1.02337	1.04488	0.95705	0.928731	1.06683	0.959264	0.913831	0.846745	1.06683	0.988514	0.99539	0.886791	1.07425	1.18099	0.913831
PtrSSL8	Rep-1	0.759611	2.20891	1.62076	0.749154	0.890899	1.09177	2.34026	1.05458	0.952638	0.97942	0.922316	1.57644	1.3692	1.20581	0.946058
	Rep-2	1.15936	2.25532	1.65481	1.05214	0.73884	0.963707	1.88775	1.04006	1.01396	1.04247	1.08172	1.63203	1.03766	0.952638	1
	Rep-3	1.1355	2.38392	1.43065	1.16743	0.99539	0.950439	2.08012	0.963707	0.97942	0.852635	1.00231	1.79834	1.10445	1.04247	0.907519
PtrSSL9	Rep-1	1.07923	0.550953	0.587774	0.742262	1.03526	0.974905	0.981686	2.13366	3.35582	1.42076	0.986233	0.266708	0.234881	0.204004	0.375443
	Rep-2	0.965936	0.476319	0.780967	0.90125	0.926588	1.04488	0.974905	2.50244	4.01853	1.47087	0.972655	0.254076	0.264255	0.206851	0.355191
	Rep-3	0.959264	0.517632	0.634342	0.752623	0.965936	0.981686	1.05214	2.4005	3.67226	1.56555	1.04247	0.197967	0.225313	0.256435	0.352737
PtrSSL10	Rep-1	0.872564	2.62685	1.39152	1.0163	0.884745	1.74513	9.53566	16.037	14.3867	40.4107	1.03049	1.17013	1.26868	1.27456	1.11729
	Rep-2	1.09682	2.50244	1.62076	1.11214	0.941696	0.436282	10.6541	13.4855	16.8733	35.9188	0.954842	1.29834	1.32256	1.10191	1.05702
	Rep-3	1.04488	2.57279	1.38191	1.12766	0.968171	1.31342	10.2912	14.8597	17.1088	39.0342	1.0163	1.20303	1.23399	1.31951	1.1487
PtrSSL11	Rep-1	1.04006	1.60956	1.01396	0.983957	1.11471	1.03526	0.293209	1.06437	1.00231	0.988514	1.03288	0.192109	0.0479165	0.0519524	0.125289
	Rep-2	0.990801	1.4811	1.12506	0.730353	0.905425	0.913831	0.251739	1.00696	0.988514	1.22547	0.990801	0.20733	0.0610725	0.0458585	0.128812
	Rep-3	0.97041	1.46071	1.04247	0.782773	0.82169	1.05702	0.307786	0.972655	1.25992	1.08925	0.97716	0.238159	0.0542838	0.0488104	0.106826
PtrSSL12	Rep-1	1.00463	12.7875	9.00047	5.15748	1.66632	0.972655	1.58008	9.78112	1.12766	0.897095	0.950439	1	0.918064	0.981686	0.968171
	Rep-2	0.983957	15.3128	9.12611	5.19335	2.54324	0.920188	1.49485	8.11168	0.954842	0.802923	1.05458	0.907519	1.16205	0.909618	0.99539
	Rep-3	1.01162	13.147	10.3388	6.30574	2.42279	1.11729	1.67018	9.64646	1.09682	0.83702	0.997692	0.926588	0.937354	0.981686	1.05214
